# Supplementary material for: Total Gestational Weight Gain Is Explained by Leptin and Body Fat, Regardless of Pre-Pregnancy Body Mass Index and Other Adipokines, in Mexican Adolescents
Source: Nutrients. 2024 Jul 5;16(13):2147. doi: 10.3390/nu16132147 (PMC11242962; doi:10.3390/nu16132147)
Supplement: Supplementary file 1 [file nutrients-16-02147-s001.zip]

Archive with 1 entries (1 files):
- nutrients-3080045-supplementary.pdf
